# Supplementary material for: Sex Differences in B2 SINE RNA Expression and Their Role in Hippocampal Development
Source: Cells. 2026 Apr 30;15(9):816. doi: 10.3390/cells15090816 (PMC13162633; doi:10.3390/cells15090816)
Supplement: Supplementary file 1 [file cells-15-00816-s001.zip]

Archive with 1 entries (1 files):
- cells-4153362-supplementary.pdf
